# Supplementary material for: ﻿A redescription and two new descriptions of gnathiid isopods (Isopoda, Gnathiidae) from South African museum collections (1898–1976)
Source: Zookeys. 2025 Oct 17;1256:115–40. doi: 10.3897/zookeys.1256.162445 (PMC12552843; doi:10.3897/zookeys.1256.162445)
Supplement: XML Treatment for Gnathia [file zookeys.1256.162445-treatment1.xml]

<!DOCTYPE tp:taxon-treatment
  PUBLIC "-//TaxonX//DTD Taxonomic Treatment Publishing DTD v0 20100105//EN" "tax-treatment-NSO.dtd">
<tp:taxon-treatment xmlns:tp="http://www.plazi.org/taxpub"><tp:treatment-meta><kwd-group><label>Taxon classification</label><kwd>
                <named-content content-type="kingdom">Animalia</named-content>
              </kwd><kwd>
                <named-content content-type="order">Isopoda</named-content>
              </kwd><kwd>
                <named-content content-type="family">Gnathiidae</named-content>
              </kwd></kwd-group><mixed-citation publication-type="journal"><person-group><name><surname>Botha</surname><given-names>Hesmarié</given-names></name><name><surname>Smit</surname><given-names>Nico J.</given-names></name><name><surname>Erasmus</surname><given-names>Anja</given-names></name><name><surname>Hadfield</surname><given-names>Kerry A.</given-names></name></person-group><article-title>﻿A redescription and two new descriptions of gnathiid isopods (<tp:taxon-name><tp:taxon-name-part taxon-name-part-type="order">Isopoda</tp:taxon-name-part></tp:taxon-name>, <tp:taxon-name><tp:taxon-name-part taxon-name-part-type="family">Gnathiidae</tp:taxon-name-part></tp:taxon-name>) from South African museum collections (1898–1976)</article-title><source>Zookeys</source><day>17</day><month>10</month><year>2025</year><volume>1256</volume><fpage>115</fpage><lpage>140</lpage><pub-id pub-id-type="doi">10.3897/zookeys.1256.162445</pub-id></mixed-citation></tp:treatment-meta><tp:nomenclature><label>﻿Genus</label><tp:taxon-name><object-id xmlns:xlink="http://www.w3.org/1999/xlink" content-type="arpha" xlink:type="simple">124A151F-FEEC-5AAA-9895-64B024216D3C</object-id>
              <tp:taxon-name-part taxon-name-part-type="genus" reg="Gnathia">Gnathia</tp:taxon-name-part>
            </tp:taxon-name><tp:taxon-authority>Leach, 1814, restricted synonymy</tp:taxon-authority><tp:nomenclature-citation-list><tp:nomenclature-citation><tp:taxon-name>
                  <tp:taxon-name-part taxon-name-part-type="genus" reg="Gnathia">Gnathia</tp:taxon-name-part>
                </tp:taxon-name><comment>Leach, 1814: 386–402; <xref ref-type="bibr" rid="B21">Monod 1926</xref>: 326–329 (part); <xref ref-type="bibr" rid="B7">Cohen and Poore 1994</xref>: 343–346.</comment></tp:nomenclature-citation><tp:nomenclature-citation><tp:taxon-name>
                  <tp:taxon-name-part taxon-name-part-type="genus" reg="Anceus">Anceus</tp:taxon-name-part>
                </tp:taxon-name><comment>Risso, 1816: 8.</comment></tp:nomenclature-citation><tp:nomenclature-citation><tp:taxon-name>
                  <tp:taxon-name-part taxon-name-part-type="genus" reg="Praniza">Praniza</tp:taxon-name-part>
                </tp:taxon-name><comment>Latreille, 1817: 54.</comment></tp:nomenclature-citation><tp:nomenclature-citation><tp:taxon-name>
                  <tp:taxon-name-part taxon-name-part-type="genus" reg="Zuphea">Zuphea</tp:taxon-name-part>
                </tp:taxon-name><comment>Risso, 1826: 104.</comment></tp:nomenclature-citation><tp:nomenclature-citation><tp:taxon-name>
                  <tp:taxon-name-part taxon-name-part-type="genus" reg="Gnathia">Gnathia</tp:taxon-name-part> (<tp:taxon-name-part taxon-name-part-type="subgenus" reg="Gnathia">Gnathia</tp:taxon-name-part>)</tp:taxon-name><comment>s.s. — <xref ref-type="bibr" rid="B21">Monod 1926</xref>: 329 (part).</comment></tp:nomenclature-citation><tp:nomenclature-citation><tp:taxon-name>
                  <tp:taxon-name-part taxon-name-part-type="genus" reg="Gnathia">Gnathia</tp:taxon-name-part> (<tp:taxon-name-part taxon-name-part-type="subgenus" reg="Perignathia">Perignathia</tp:taxon-name-part>)</tp:taxon-name><comment>— <xref ref-type="bibr" rid="B21">Monod 1926</xref>: 554–555 (not <tp:taxon-name><tp:taxon-name-part taxon-name-part-type="genus" reg="Gnathia"/><tp:taxon-name-part taxon-name-part-type="subgenus" reg="Perignathia">Perignathia</tp:taxon-name-part></tp:taxon-name> Monod, 1922).</comment></tp:nomenclature-citation></tp:nomenclature-citation-list></tp:nomenclature><ref-list><ref id="B21"><mixed-citation xmlns:xlink="http://www.w3.org/1999/xlink" xlink:type="simple"><person-group><name name-style="western"><surname>Monod</surname><given-names>T</given-names></name></person-group> (<year>1926</year>) <article-title>Les Gnathiidæ. Essai monographique (morphologie, biologie, systématique).</article-title><source>Mémoires de la Société des Sciences Naturelles du Maroc</source><volume>13</volume>: <fpage>1</fpage>–<lpage>668</lpage>.</mixed-citation></ref><ref id="B7"><mixed-citation xmlns:xlink="http://www.w3.org/1999/xlink" xlink:type="simple"><person-group><name name-style="western"><surname>Cohen</surname><given-names>BF</given-names></name><name name-style="western"><surname>Poore</surname><given-names>GC</given-names></name></person-group> (<year>1994</year>) <article-title>Phylogeny and biogeography of the <tp:taxon-name><tp:taxon-name-part taxon-name-part-type="family">Gnathiidae</tp:taxon-name-part></tp:taxon-name> (<tp:taxon-name><tp:taxon-name-part taxon-name-part-type="subphylum">Crustacea</tp:taxon-name-part></tp:taxon-name>: <tp:taxon-name><tp:taxon-name-part taxon-name-part-type="order">Isopoda</tp:taxon-name-part></tp:taxon-name>) with descriptions of new genera and species, most from southeastern Australia.</article-title><source>Memoirs of the Museum of Victoria</source><volume>54</volume>(<issue>2</issue>): <fpage>271</fpage>–<lpage>397</lpage>. <ext-link xlink:href="10.24199/j.mmv.1994.54.13" ext-link-type="doi" xlink:type="simple">https://doi.org/10.24199/j.mmv.1994.54.13</ext-link></mixed-citation></ref></ref-list></tp:taxon-treatment>
