# Supplementary material for: ﻿A redescription and two new descriptions of gnathiid isopods (Isopoda, Gnathiidae) from South African museum collections (1898–1976)
Source: Zookeys. 2025 Oct 17;1256:115–40. doi: 10.3897/zookeys.1256.162445 (PMC12552843; doi:10.3897/zookeys.1256.162445)
Supplement: XML Treatment for Gnathia spongicola [file zookeys.1256.162445-treatment2.xml]

<!DOCTYPE tp:taxon-treatment
  PUBLIC "-//TaxonX//DTD Taxonomic Treatment Publishing DTD v0 20100105//EN" "tax-treatment-NSO.dtd">
<tp:taxon-treatment xmlns:tp="http://www.plazi.org/taxpub"><tp:treatment-meta><kwd-group><label>Taxon classification</label><kwd>
                <named-content content-type="kingdom">Animalia</named-content>
              </kwd><kwd>
                <named-content content-type="order">Isopoda</named-content>
              </kwd><kwd>
                <named-content content-type="family">Gnathiidae</named-content>
              </kwd></kwd-group><mixed-citation publication-type="journal"><person-group><name><surname>Botha</surname><given-names>Hesmarié</given-names></name><name><surname>Smit</surname><given-names>Nico J.</given-names></name><name><surname>Erasmus</surname><given-names>Anja</given-names></name><name><surname>Hadfield</surname><given-names>Kerry A.</given-names></name></person-group><article-title>﻿A redescription and two new descriptions of gnathiid isopods (<tp:taxon-name><tp:taxon-name-part taxon-name-part-type="order">Isopoda</tp:taxon-name-part></tp:taxon-name>, <tp:taxon-name><tp:taxon-name-part taxon-name-part-type="family">Gnathiidae</tp:taxon-name-part></tp:taxon-name>) from South African museum collections (1898–1976)</article-title><source>Zookeys</source><day>17</day><month>10</month><year>2025</year><volume>1256</volume><fpage>115</fpage><lpage>140</lpage><pub-id pub-id-type="doi">10.3897/zookeys.1256.162445</pub-id></mixed-citation></tp:treatment-meta><tp:nomenclature><label>﻿</label><tp:taxon-name><object-id xmlns:xlink="http://www.w3.org/1999/xlink" content-type="arpha" xlink:type="simple">F21E1031-84CE-578B-98ED-ADBB201DA5A3</object-id>
              <tp:taxon-name-part taxon-name-part-type="genus" reg="Gnathia">Gnathia</tp:taxon-name-part>
              <tp:taxon-name-part taxon-name-part-type="species" reg="spongicola">spongicola</tp:taxon-name-part>
            </tp:taxon-name><tp:taxon-authority>Barnard, 1920</tp:taxon-authority><xref ref-type="fig" rid="F2">Figs 2</xref><xref ref-type="fig" rid="F3">, 3</xref><xref ref-type="fig" rid="F4">, 4</xref><xref ref-type="fig" rid="F5">, 5</xref><tp:nomenclature-citation-list><tp:nomenclature-citation><tp:taxon-name>
                  <tp:taxon-name-part taxon-name-part-type="genus" reg="Gnathia">Gnathia</tp:taxon-name-part> <tp:taxon-name-part taxon-name-part-type="species" reg="spongicola">spongicola</tp:taxon-name-part></tp:taxon-name><comment>Barnard, 1920: 332–334, pl. XV, fig. 9.</comment></tp:nomenclature-citation></tp:nomenclature-citation-list></tp:nomenclature><tp:treatment-sec sec-type="material" id="SECID0EIUAE"><title>Material examined.</title><p><bold><italic>Lectotype</italic></bold> [designated here]. South Africa • 1 ♂ (4.9 mm); Table Mountain; <named-content xmlns:xlink="http://www.w3.org/1999/xlink" content-type="dwc:verbatimCoordinates" xlink:type="simple"><named-content content-type="geo-json" specific-use="{&#34;type&#34;:&#34;Point&#34;,&#34;coordinates&#34;:[18.028100,-33.055800]}" id="NCID0EWUAE" xlink:type="simple">33°3.348'S, 18°1.686'E</named-content></named-content>; depth 347 m; 3 April 1902; SS <italic>Pieter Fauer</italic>; trawl; hexactinellid sponges (SAMC A099274).</p><p><bold><italic>Paralectotype</italic>.</bold> South Africa • 3 ♂♂ (4.4–4.5 mm); same data as lectotype (SAM A4147) • 8 ♂♂ (3.9–5.6 mm); Cape Point; <named-content xmlns:xlink="http://www.w3.org/1999/xlink" content-type="dwc:verbatimCoordinates" xlink:type="simple"><named-content content-type="geo-json" specific-use="{&#34;type&#34;:&#34;Point&#34;,&#34;coordinates&#34;:[18.238600,-34.571900]}" id="NCID0EHVAE" xlink:type="simple">34°34.314'S, 18°14.316'E</named-content></named-content>; depth 247 m; 27 February 1902; SS <italic>Pieter Fauer</italic>; trawl; hexactinellid sponges (SAM A4148) • 1 ♂ (damaged); offshore of Lion’s Head; depth 238 m; 28 May 1900; SS <italic>Pieter Fauer</italic>; dredge sampling; hexactinellid sponges (SAM A4149).</p><p><bold><italic>Other material</italic>.</bold> South Africa • 1 ♂ (damaged); Still Bay; <named-content xmlns:xlink="http://www.w3.org/1999/xlink" content-type="dwc:verbatimCoordinates" xlink:type="simple"><named-content content-type="geo-json" specific-use="{&#34;type&#34;:&#34;Point&#34;,&#34;coordinates&#34;:[22.516700,-35.366700]}" id="NCID0E1VAE" xlink:type="simple">35°22.002'S, 22°31.002'E</named-content></named-content>; depth 200 m; 20 June 1972; identified by Kensley (SAM A14603).</p></tp:treatment-sec><tp:treatment-sec sec-type="redescription" id="SECID0E6VAE"><title>Redescription of adult male.</title><p><bold><italic>Body</italic></bold> (Fig. <xref ref-type="fig" rid="F2">2A</xref>) 2.5 times as long as greatest width, widest at pereonite 2 and pereonite 3; dorsal surfaces smooth, sparsely setose. <bold><italic>Cephalosome</italic></bold> (Figs <xref ref-type="fig" rid="F2">2B</xref>, <xref ref-type="fig" rid="F5">5A</xref>) 0.5 times as long as wide, lateral margins slightly concave anteriorly, posterior margin straight; dorsal surface with sparse granules, or tubercles around eyes; dorsal sulcus wide, deep, short; translucent region absent; para-ocular ornamentation with several tubercles and setae, posterior median tubercle present. Frontolateral processes present. Frontal margin slightly produced, median point excavated. External scissura present, narrow, shallow. Mediofrontal process present, weak, bifid, without ventral notch, with fine setae. Superior frontolateral process (Fig. <xref ref-type="fig" rid="F5">5B</xref>) present, single, strong, equally apically bifid, with 8 pairs of long simple setae. Inferior frontolateral process absent. Mesioventral margin straight; setose; anterior tip not dorsally visible. Supraocular lobe pronounced, pointed, accessory supraocular lobe not pronounced. Eyes present, round, 0.4 times as long as cephalosome length, bulbous, standing out from head surface, ommatidia arranged in rows.</p><fig id="F2" position="float" orientation="portrait"><object-id xmlns:xlink="http://www.w3.org/1999/xlink" content-type="doi" xlink:type="simple">10.3897/zookeys.1256.162445.figure2</object-id><object-id xmlns:xlink="http://www.w3.org/1999/xlink" content-type="arpha" xlink:type="simple">00002270-F2D8-5F47-981A-A97CA1018E3F</object-id><label>Figure 2.</label><caption><p><italic><tp:taxon-name><tp:taxon-name-part taxon-name-part-type="genus" reg="Gnathia">Gnathia</tp:taxon-name-part> <tp:taxon-name-part taxon-name-part-type="species" reg="spongicola">spongicola</tp:taxon-name-part></tp:taxon-name></italic> (Barnard, 1920). A. Male lectotype (SAMC A099274), dorsal view of habitus; B–G. Male paralectotype (SAM A4148); B. Dorsal view of cephalosome; C. Dorsal view of antennula; D. Dorsal view of antenna; E. Dorsal view of left mandible; F. Dorsal view of pleotelson; G. Dorsal view of pleopod 2. Scale bars: 500 µm (A); 200 µm (B); 100 µm (C–E).</p></caption><graphic xmlns:xlink="http://www.w3.org/1999/xlink" xlink:href="zookeys-1256-115_article-162445__-g002.jpg" position="float" orientation="portrait" xlink:type="simple" id="oo_1442197.jpg"><uri content-type="original_file" xlink:type="simple">https://binary.pensoft.net/fig/1442197</uri></graphic></fig><p><bold><italic>Pereon</italic></bold> lateral margins narrowing posteriorly, without setae. Pereonite 1 not fused dorsally with cephalosome; dorsolateral margins fully obscured by cephalosome. Pereonite 2 wider than pereonite 1. Pereonite 4 without anterior constriction, median groove absent. Areae laterales present on pereonite 5; dorsal sulcus obscured by pereonite 6. Pereonite 6 with weak lobi laterales; lobuii weak, globular. Pereonite 7 short, narrow, and overlapping pleonite 1. <bold><italic>Pleon</italic></bold> covered in pectinate scales and epimera not dorsally visible on all pleonites. Pleonite lateral margins with 3 pairs of simple setae, with 1 pair of simple setae medially.</p><p><bold><italic>Pleotelson</italic></bold> (Fig. <xref ref-type="fig" rid="F2">2F</xref>) 1.1 times as long as anterior width, covered in pectinate scales; lateral margins smooth, anterolateral margins weakly concave, with 2 pairs of submarginal setae; posterolateral margin distally weakly concave, with 1 pair of submarginal setae; mid-dorsal surface with 1 pair of sub-median setae, apex with 2 setae.</p><p><bold><italic>Antennula</italic></bold> (Fig. <xref ref-type="fig" rid="F2">2C</xref>) shorter than antenna. Peduncle article 1 without tubercles, article 2 0.8 times as long as article 1; article 3 1.9 times as long as article 2; article 3 4 times as long as wide. Flagellum as long as article 3, with 5 articles; articles 3 and 4 with 1 aesthetasc, and 1 simple seta; article 5 terminating with 1 aesthetasc, and 4 simple setae. <bold><italic>Antenna</italic></bold> (Fig. <xref ref-type="fig" rid="F2">2D</xref>) peduncle with 4 articles; article 3 3.4 times as long as wide, 2.2 times as long as article 2, with 1 penicillate seta, and 5 simple setae; article 4 0.8 times as long as article 3, with 2 penicillate setae, 2.9 times as long as wide, and with 10 simple setae. Flagellum 0.9 times as long as article 4, 0.8 times as long as article 3, with 7 articles, terminating with 5 simple setae.</p><p><bold><italic>Mandibl</italic>e</bold> (Fig. <xref ref-type="fig" rid="F2">2E</xref>) 1.4 times as long as width, 0.7 times as long as length of cephalosome, triangular, strongly curved distally; apex 21.3% total length; mandibular seta present. Carina present, smooth, along proximal half. Incisor elevated, standing clear of surface, distal denticulation present. Blade present, dentate, straight, along 78.7% of margin. Internal lobe absent. Dorsal lobe absent. Basal neck short. Erisma and lamina dentata absent.</p><p><bold><italic>Pylopod</italic></bold> (Fig. <xref ref-type="fig" rid="F3">3A</xref>) article 1 1.6 times as long as wide, with two distinct areolae, without distolateral lobe, posterior and lateral margins forming rounded curve, lateral margin with 34 large plumose setae, mesial margin with continuous scale-setae, 5 simple setae present on the surface, distal margin with 13 simple setae; article 2 1.4 times as long as wide, with 25 simple setae; article 3 minute (Fig. <xref ref-type="fig" rid="F3">3B</xref>) and fused to article 2, with 4 setae.</p><fig id="F3" position="float" orientation="portrait"><object-id xmlns:xlink="http://www.w3.org/1999/xlink" content-type="doi" xlink:type="simple">10.3897/zookeys.1256.162445.figure3</object-id><object-id xmlns:xlink="http://www.w3.org/1999/xlink" content-type="arpha" xlink:type="simple">2224FB0C-7164-5D51-BFBE-D93DF23BD16C</object-id><label>Figure 3.</label><caption><p><italic><tp:taxon-name><tp:taxon-name-part taxon-name-part-type="genus" reg="Gnathia">Gnathia</tp:taxon-name-part> <tp:taxon-name-part taxon-name-part-type="species" reg="spongicola">spongicola</tp:taxon-name-part></tp:taxon-name></italic> (Barnard, 1920) male paralectotype (SAM A4148). A. Pylopod; B. Articles 2 and 3 of pylopod; C. Maxilliped. Scale bars: 100 µm (A, C); 50 µm (B).</p></caption><graphic xmlns:xlink="http://www.w3.org/1999/xlink" xlink:href="zookeys-1256-115_article-162445__-g003.jpg" position="float" orientation="portrait" xlink:type="simple" id="oo_1442198.jpg"><uri content-type="original_file" xlink:type="simple">https://binary.pensoft.net/fig/1442198</uri></graphic></fig><p><bold><italic>Maxilliped</italic></bold> (Figs <xref ref-type="fig" rid="F3">3C</xref>, <xref ref-type="fig" rid="F5">5D</xref>) 5-articled; article 1 lateral margin with continuous marginal scale-setae; article 2 lateral margin with 5 plumose setae; article 3 lateral margin with 6 plumose setae; article 4 lateral margin with 5 plumose setae; article 5 with 8 plumose setae and 4–6 simple setae; endite extending to mid-margin of article 3.</p><p><bold><italic>Pereopods 2–6</italic></bold> (Fig. <xref ref-type="fig" rid="F4">4A–E</xref>) randomly covered in pectinate scales; propodus distal robust seta as long as proximal robust seta; inferior margins with prominent tubercles. Pereopod 2 (Fig. <xref ref-type="fig" rid="F4">4A</xref>) with tubercles on inferior margin of ischium to carpus; basis 2.5 times as long as greatest width, superior margin with 6 setae, inferior margin with 15 setae; ischium 0.6 times as long as basis, 1.9 times as long as wide, superior margin with 4 setae, inferior margin with 8 setae; merus 0.4 times as long as ischium, 0.9 times as long as wide, superior margin with 3 setae and bulbous protrusion; inferior margin with 5 setae; carpus 0.6 times as long as ischium, twice as long as wide, superior margin with 1 seta, inferior margin with 3 setae; propodus 0.7 times as long as ischium, 2.6 times as long as wide, superior margin with 2 simple setae and 1 penicillate seta, inferior margin with 2 simple setae, 2 short setae, and 2 robust setae; dactylus (with unguis) 0.8 times as long as propodus. Pereopods 3 (Fig. <xref ref-type="fig" rid="F4">4B</xref>) and 4 (Figs <xref ref-type="fig" rid="F4">4C</xref>, <xref ref-type="fig" rid="F5">5E</xref>) similar to pereopod 2; pereopod 5 (Fig. <xref ref-type="fig" rid="F4">4D</xref>) similar to pereopod 6 (Fig. <xref ref-type="fig" rid="F4">4E</xref>). Pereopod 6 with tubercles on basis to carpus; basis 3.2 times as long as greatest width, superior margin with 10 simple setae and 3 penicillate setae, inferior margin with 13 setae; ischium 0.7 times as long as basis, 2.8 times as long as greatest width, superior margin with 4 setae, inferior margin with 9 setae; merus 0.5 times as long as ischium, 1.8 times as long as wide, superior margin with 3 setae, inferior margin with 6 setae, without dense patch of scale-setae; carpus 0.4 times as long as ischium, 1.9 times as long as wide, superior margin with 1 seta, inferior margin with 4 setae; propodus 0.7 as long as ischium, 4.1 times as long as wide, superior margin with 8 setae, inferior margin with 1 simple seta, and 2 robust setae; dactylus (with unguis) 0.6 times as long as propodus.</p><fig id="F4" position="float" orientation="portrait"><object-id xmlns:xlink="http://www.w3.org/1999/xlink" content-type="doi" xlink:type="simple">10.3897/zookeys.1256.162445.figure4</object-id><object-id xmlns:xlink="http://www.w3.org/1999/xlink" content-type="arpha" xlink:type="simple">46BF9D83-EAEF-59A7-A074-57EE8159BD68</object-id><label>Figure 4.</label><caption><p><italic><tp:taxon-name><tp:taxon-name-part taxon-name-part-type="genus" reg="Gnathia">Gnathia</tp:taxon-name-part> <tp:taxon-name-part taxon-name-part-type="species" reg="spongicola">spongicola</tp:taxon-name-part></tp:taxon-name></italic> (Barnard, 1920) male paralectotype (SAM A4148). A–E. Pereopods 2–6, respectively. Scale bar: 200 µm.</p></caption><graphic xmlns:xlink="http://www.w3.org/1999/xlink" xlink:href="zookeys-1256-115_article-162445__-g004.jpg" position="float" orientation="portrait" xlink:type="simple" id="oo_1442199.jpg"><uri content-type="original_file" xlink:type="simple">https://binary.pensoft.net/fig/1442199</uri></graphic></fig><p><bold><italic>Penial process</italic></bold> (Fig. <xref ref-type="fig" rid="F5">5F</xref>) 0.5 times as long as basal width, slightly produced lobe.</p><fig id="F5" position="float" orientation="portrait"><object-id xmlns:xlink="http://www.w3.org/1999/xlink" content-type="doi" xlink:type="simple">10.3897/zookeys.1256.162445.figure5</object-id><object-id xmlns:xlink="http://www.w3.org/1999/xlink" content-type="arpha" xlink:type="simple">201724CD-D26E-51DD-953E-36AB573CF115</object-id><label>Figure 5.</label><caption><p><italic><tp:taxon-name><tp:taxon-name-part taxon-name-part-type="genus" reg="Gnathia">Gnathia</tp:taxon-name-part> <tp:taxon-name-part taxon-name-part-type="species" reg="spongicola">spongicola</tp:taxon-name-part></tp:taxon-name></italic> scanning electron microscopy images of the male. A. Dorsal view of cephalosome; B. Dorsal view of the mediofrontal process and frontal processes; C. Article 3 of pylopod; D. Ventral view of maxilliped; E. Tubercles on pereopod 4; F. Ventral view of penial process. Scale bars: 100 µm (A, B, D, E); 10 µm (C, F).</p></caption><graphic xmlns:xlink="http://www.w3.org/1999/xlink" xlink:href="zookeys-1256-115_article-162445__-g005.jpg" position="float" orientation="portrait" xlink:type="simple" id="oo_1442200.jpg"><uri content-type="original_file" xlink:type="simple">https://binary.pensoft.net/fig/1442200</uri></graphic></fig><p><bold><italic>Pleopod 2 exopod</italic></bold> (Fig. <xref ref-type="fig" rid="F2">2G</xref>) 2.5 times as long as wide, distally narrowly rounded, medial margin weakly oblique, with 9 plumose setae; endopod 2.2 times as long as wide, distally broadly rounded, with 8 plumose setae; appendix masculina absent; peduncle 1.8 times as wide as long, mesial margin with 2 coupling setae, lateral margin with 1 simple seta.</p><p><bold><italic>Uropod</italic></bold> (Fig. <xref ref-type="fig" rid="F2">2G</xref>) rami extending beyond pleotelson, apices broadly rounded. Peduncle with 2 dorsal setae. Endopod 3.2 times as long as greatest width, dorsally with 5 setae; lateral margin straight, with 4 simple setae; distomesial margin sinuate, with 7 long plumose setae. Exopod not extending to end of endopod, 4.2 times as long as greatest width; lateral margin straight, 7 simple setae distolaterally; distomesial margin sinuate, with 4 long plumose setae.</p></tp:treatment-sec><tp:treatment-sec sec-type="remarks" id="SECID0EG6AE"><title>Remarks.</title><p><italic><tp:taxon-name><tp:taxon-name-part taxon-name-part-type="genus" reg="Gnathia">Gnathia</tp:taxon-name-part> <tp:taxon-name-part taxon-name-part-type="species" reg="spongicola">spongicola</tp:taxon-name-part></tp:taxon-name></italic> can be identified by several key morphological features: a slightly produced frontal margin; a weak and bifid mediofrontal process; single, strong superior frontolateral processes that are equally apically bifid; pointed and pronounced supraocular lobes; mandibles that are strongly curved distally with dentated blades; and a dorsal sulcus on pereonite 5 that is obscured by the overlapping pereonite 6.</p><p><xref ref-type="bibr" rid="B2">Barnard (1920)</xref> did not designate a holotype in the original description of <italic><tp:taxon-name><tp:taxon-name-part taxon-name-part-type="genus" reg="Gnathia">G.</tp:taxon-name-part> <tp:taxon-name-part taxon-name-part-type="species" reg="spongicola">spongicola</tp:taxon-name-part></tp:taxon-name></italic> but provided detailed observations on the specimens examined. These syntypes are housed at the SAM, and one male specimen from this series has been designated as the lectotype and is herein redescribed. This lectotype designation is crucial to stabilise the taxonomic identity of <italic><tp:taxon-name><tp:taxon-name-part taxon-name-part-type="genus" reg="Gnathia">G.</tp:taxon-name-part> <tp:taxon-name-part taxon-name-part-type="species" reg="spongicola">spongicola</tp:taxon-name-part></tp:taxon-name></italic>, especially in relation to specimens previously labelled as <italic><tp:taxon-name><tp:taxon-name-part taxon-name-part-type="genus" reg="Gnathia">G.</tp:taxon-name-part> <tp:taxon-name-part taxon-name-part-type="species" reg="spongicola">spongicola</tp:taxon-name-part></tp:taxon-name></italic> or <tp:taxon-name><tp:taxon-name-part taxon-name-part-type="genus" reg="Gnathia">G.</tp:taxon-name-part> <tp:taxon-name-part taxon-name-part-type="species" reg="spongicola">spongicola</tp:taxon-name-part> <tp:taxon-name-part taxon-name-part-type="infraspecific-rank">var.</tp:taxon-name-part> <tp:taxon-name-part taxon-name-part-type="variety" reg="minor">minor</tp:taxon-name-part></tp:taxon-name> (see species descriptions below).</p><p>Among the six <italic><tp:taxon-name><tp:taxon-name-part taxon-name-part-type="genus" reg="Gnathia">Gnathia</tp:taxon-name-part></tp:taxon-name></italic> species previously recorded from the Temperate Southern African (<abbrev xmlns:xlink="http://www.w3.org/1999/xlink" xlink:title="Temperate Southern Africa" id="ABBRID0EZBAG" xlink:type="simple">TSA</abbrev>) marine realm, <italic><tp:taxon-name><tp:taxon-name-part taxon-name-part-type="genus" reg="Gnathia">G.</tp:taxon-name-part> <tp:taxon-name-part taxon-name-part-type="species" reg="spongicola">spongicola</tp:taxon-name-part></tp:taxon-name></italic> most closely resembles <italic><tp:taxon-name><tp:taxon-name-part taxon-name-part-type="genus" reg="Gnathia">Gnathia</tp:taxon-name-part> <tp:taxon-name-part taxon-name-part-type="species" reg="disjuncta">disjuncta</tp:taxon-name-part></tp:taxon-name></italic> Barnard, 1920, particularly in the division of pereonite 5 by a triangular pereonite 6. However, <italic><tp:taxon-name><tp:taxon-name-part taxon-name-part-type="genus" reg="Gnathia">G.</tp:taxon-name-part> <tp:taxon-name-part taxon-name-part-type="species" reg="spongicola">spongicola</tp:taxon-name-part></tp:taxon-name></italic> can be distinguished from <italic><tp:taxon-name><tp:taxon-name-part taxon-name-part-type="genus" reg="Gnathia">G.</tp:taxon-name-part> <tp:taxon-name-part taxon-name-part-type="species" reg="disjuncta">disjuncta</tp:taxon-name-part></tp:taxon-name></italic> by its broader dorsal sulcus on the anterior cephalosome (narrow in <italic><tp:taxon-name><tp:taxon-name-part taxon-name-part-type="genus" reg="Gnathia">G.</tp:taxon-name-part> <tp:taxon-name-part taxon-name-part-type="species" reg="disjuncta">disjuncta</tp:taxon-name-part></tp:taxon-name></italic>), the presence of 3–5 tubercles around the eye (compared to two large tubercles along the eye margin in <italic><tp:taxon-name><tp:taxon-name-part taxon-name-part-type="genus" reg="Gnathia">G.</tp:taxon-name-part> <tp:taxon-name-part taxon-name-part-type="species" reg="disjuncta">disjuncta</tp:taxon-name-part></tp:taxon-name></italic>), and more bulbous eyes (less prominent in <italic><tp:taxon-name><tp:taxon-name-part taxon-name-part-type="genus" reg="Gnathia">G.</tp:taxon-name-part> <tp:taxon-name-part taxon-name-part-type="species" reg="disjuncta">disjuncta</tp:taxon-name-part></tp:taxon-name></italic>). Since the original description of <italic><tp:taxon-name><tp:taxon-name-part taxon-name-part-type="genus" reg="Gnathia">G.</tp:taxon-name-part> <tp:taxon-name-part taxon-name-part-type="species" reg="disjuncta">disjuncta</tp:taxon-name-part></tp:taxon-name></italic> in 1920, the taxonomic standards for gnathiid species description have become more refined, rendering the current description outdated. A redescription of <italic><tp:taxon-name><tp:taxon-name-part taxon-name-part-type="genus" reg="Gnathia">G.</tp:taxon-name-part> <tp:taxon-name-part taxon-name-part-type="species" reg="disjuncta">disjuncta</tp:taxon-name-part></tp:taxon-name></italic> is therefore recommended. However, it is worth noting that the type material for <italic><tp:taxon-name><tp:taxon-name-part taxon-name-part-type="genus" reg="Gnathia">G.</tp:taxon-name-part> <tp:taxon-name-part taxon-name-part-type="species" reg="disjuncta">disjuncta</tp:taxon-name-part></tp:taxon-name></italic> is currently missing from its vial (SAM A4152) in the SAM collection (N.J. Smit personal observation).</p><p>Outside the <abbrev xmlns:xlink="http://www.w3.org/1999/xlink" xlink:title="Temperate Southern Africa" id="ABBRID0ENFAG" xlink:type="simple">TSA</abbrev>, the division of pereonite 5 by pereonite 6 is uncommon within males of the genus <italic><tp:taxon-name><tp:taxon-name-part taxon-name-part-type="genus" reg="Gnathia">Gnathia</tp:taxon-name-part></tp:taxon-name></italic>. <italic><tp:taxon-name><tp:taxon-name-part taxon-name-part-type="genus" reg="Gnathia">Gnathia</tp:taxon-name-part> <tp:taxon-name-part taxon-name-part-type="species" reg="arabica">arabica</tp:taxon-name-part></tp:taxon-name></italic> Schotte, 1995, which exhibits partial division of pereonite 5 by pereonite 6 and prominent spines and tubercles on the pereopods, most closely resembles <italic><tp:taxon-name><tp:taxon-name-part taxon-name-part-type="genus" reg="Gnathia">G.</tp:taxon-name-part> <tp:taxon-name-part taxon-name-part-type="species" reg="spongicola">spongicola</tp:taxon-name-part></tp:taxon-name></italic>. However, it can be distinguished by differences in mandible shape, extensive pitting on the cephalosome, and the presence of an appendix masculina on pleopod 2. Although from a different genus, <italic><tp:taxon-name><tp:taxon-name-part taxon-name-part-type="genus" reg="Elaphognathia">Elaphognathia</tp:taxon-name-part> <tp:taxon-name-part taxon-name-part-type="species" reg="bifurcill">bifurcill</tp:taxon-name-part></tp:taxon-name></italic> (Holdich &amp; Harrison, 1980) also shows division of pereonite 5 by pereonite 6, indicating that this character is not exclusive to males of the genus <italic><tp:taxon-name><tp:taxon-name-part taxon-name-part-type="genus" reg="Gnathia">Gnathia</tp:taxon-name-part></tp:taxon-name></italic> (<xref ref-type="bibr" rid="B15">Holdich and Harrison 1980</xref>).</p></tp:treatment-sec><ref-list><ref id="B2"><mixed-citation xmlns:xlink="http://www.w3.org/1999/xlink" xlink:type="simple"><person-group><name name-style="western"><surname>Barnard</surname><given-names>KH</given-names></name></person-group> (<year>1920</year>) <article-title>Contributions to the crustacean fauna of South Africa. 6. Further additions to the list of marine <tp:taxon-name><tp:taxon-name-part taxon-name-part-type="order">Isopoda</tp:taxon-name-part></tp:taxon-name>.</article-title><source>Annals of the South African Museum</source><volume>17</volume>(<issue>5</issue>): <fpage>319</fpage>–<lpage>438</lpage>. <ext-link xlink:href="10.5962/bhl.part.22318" ext-link-type="doi" xlink:type="simple">https://doi.org/10.5962/bhl.part.22318</ext-link></mixed-citation></ref><ref id="B15"><mixed-citation xmlns:xlink="http://www.w3.org/1999/xlink" xlink:type="simple"><person-group><name name-style="western"><surname>Holdich</surname><given-names>DM</given-names></name><name name-style="western"><surname>Harrison</surname><given-names>K</given-names></name></person-group> (<year>1980</year>) <article-title>The crustacean isopod genus <italic><tp:taxon-name><tp:taxon-name-part taxon-name-part-type="genus">Gnathia</tp:taxon-name-part></tp:taxon-name></italic> Leach from Queensland waters with descriptions of nine new species.</article-title><source>Marine and Freshwater Research</source><volume>31</volume>(<issue>2</issue>): <fpage>215</fpage>–<lpage>240</lpage>. <ext-link xlink:href="10.1071/MF9800215" ext-link-type="doi" xlink:type="simple">https://doi.org/10.1071/MF9800215</ext-link></mixed-citation></ref></ref-list></tp:taxon-treatment>
