# Supplementary material for: ﻿A redescription and two new descriptions of gnathiid isopods (Isopoda, Gnathiidae) from South African museum collections (1898–1976)
Source: Zookeys. 2025 Oct 17;1256:115–40. doi: 10.3897/zookeys.1256.162445 (PMC12552843; doi:10.3897/zookeys.1256.162445)
Supplement: XML Treatment for Gnathia brevicula [file zookeys.1256.162445-treatment3.xml]

<!DOCTYPE tp:taxon-treatment
  PUBLIC "-//TaxonX//DTD Taxonomic Treatment Publishing DTD v0 20100105//EN" "tax-treatment-NSO.dtd">
<tp:taxon-treatment xmlns:tp="http://www.plazi.org/taxpub"><tp:treatment-meta><kwd-group><label>Taxon classification</label><kwd>
                <named-content content-type="kingdom">Animalia</named-content>
              </kwd><kwd>
                <named-content content-type="order">Isopoda</named-content>
              </kwd><kwd>
                <named-content content-type="family">Gnathiidae</named-content>
              </kwd></kwd-group><mixed-citation publication-type="journal"><person-group><name><surname>Botha</surname><given-names>Hesmarié</given-names></name><name><surname>Smit</surname><given-names>Nico J.</given-names></name><name><surname>Erasmus</surname><given-names>Anja</given-names></name><name><surname>Hadfield</surname><given-names>Kerry A.</given-names></name></person-group><article-title>﻿A redescription and two new descriptions of gnathiid isopods (<tp:taxon-name><tp:taxon-name-part taxon-name-part-type="order">Isopoda</tp:taxon-name-part></tp:taxon-name>, <tp:taxon-name><tp:taxon-name-part taxon-name-part-type="family">Gnathiidae</tp:taxon-name-part></tp:taxon-name>) from South African museum collections (1898–1976)</article-title><source>Zookeys</source><day>17</day><month>10</month><year>2025</year><volume>1256</volume><fpage>115</fpage><lpage>140</lpage><pub-id pub-id-type="doi">10.3897/zookeys.1256.162445</pub-id></mixed-citation></tp:treatment-meta><tp:nomenclature><label>﻿</label><tp:taxon-name><object-id xmlns:xlink="http://www.w3.org/1999/xlink" content-type="arpha" xlink:type="simple">D3E613DB-A035-568A-AED5-3DA6CDAF2671</object-id>
              <tp:taxon-name-part taxon-name-part-type="genus" reg="Gnathia">Gnathia</tp:taxon-name-part>
              <tp:taxon-name-part taxon-name-part-type="species" reg="brevicula">brevicula</tp:taxon-name-part>
              <object-id xmlns:xlink="http://www.w3.org/1999/xlink" content-type="zoobank" xlink:type="simple">https://zoobank.org/6CC8D0E8-EB56-42A2-8FB7-5EEE4C11E915</object-id>
            </tp:taxon-name><tp:taxon-status xmlns:xlink="http://www.w3.org/1999/xlink" xlink:type="simple">sp. nov.</tp:taxon-status><xref ref-type="fig" rid="F6">Figs 6</xref><xref ref-type="fig" rid="F7">, 7</xref><xref ref-type="fig" rid="F8">, 8</xref><xref ref-type="fig" rid="F9">, 9</xref><tp:nomenclature-citation-list><tp:nomenclature-citation><tp:taxon-name>
                  <tp:taxon-name-part taxon-name-part-type="genus" reg="Gnathia">Gnathia</tp:taxon-name-part> <tp:taxon-name-part taxon-name-part-type="species" reg="spongicola">spongicola</tp:taxon-name-part> <tp:taxon-name-part taxon-name-part-type="infraspecific-rank">var.</tp:taxon-name-part> <tp:taxon-name-part taxon-name-part-type="variety" reg="minor">minor</tp:taxon-name-part></tp:taxon-name><comment>— <xref ref-type="bibr" rid="B2">Barnard 1920</xref>: 334.</comment></tp:nomenclature-citation><tp:nomenclature-citation><tp:taxon-name>
                  <tp:taxon-name-part taxon-name-part-type="genus" reg="Gnathia">Gnathia</tp:taxon-name-part> <tp:taxon-name-part taxon-name-part-type="species" reg="barnardi">barnardi</tp:taxon-name-part></tp:taxon-name><comment>— <xref ref-type="bibr" rid="B25">Smit 1997</xref>: 128–142 (nomen nudum).</comment></tp:nomenclature-citation></tp:nomenclature-citation-list></tp:nomenclature><tp:treatment-sec sec-type="material" id="SECID0EHKAG"><title>Material examined.</title><p><bold><italic>Holotype</italic>.</bold> South Africa • 1 ♂ (2.9 mm); False Bay; <named-content xmlns:xlink="http://www.w3.org/1999/xlink" content-type="dwc:verbatimCoordinates" xlink:type="simple"><named-content content-type="geo-json" specific-use="{&#34;type&#34;:&#34;Point&#34;,&#34;coordinates&#34;:[18.550000,-34.316700]}" id="NCID0EVKAG" xlink:type="simple">34°19.002'S, 18°33'E</named-content></named-content>; depth 55 m; 4 May 1898; SS <italic>Pieter Fauer</italic>; trawl; branching sponges (SAMC A099275).</p><p><bold><italic>Paratypes</italic>.</bold> South Africa • 162 ♂♂ (3.0–3.1 mm); same data as holotype (SAM A4150) • 135 ♂♂ (2.5–2.8 mm); False Bay; no coordinates provided; depth 55 m; trawl (SAM A4151).</p><p><bold><italic>Other material</italic>.</bold> South Africa • 1 ♂ (3.2 mm); Cape Point; <named-content xmlns:xlink="http://www.w3.org/1999/xlink" content-type="dwc:verbatimCoordinates" xlink:type="simple"><named-content content-type="geo-json" specific-use="{&#34;type&#34;:&#34;Point&#34;,&#34;coordinates&#34;:[23.683333,-34.521667]}" id="NCID0ENLAG" xlink:type="simple">34°31.3'S,18°341'E</named-content></named-content>; depth 71 m; 22 May 1961; RV <italic>Africana II</italic>; dredge (SAM A43146) • 1 ♂ (damaged); False Bay; <named-content xmlns:xlink="http://www.w3.org/1999/xlink" content-type="dwc:verbatimCoordinates" xlink:type="simple"><named-content content-type="geo-json" specific-use="{&#34;type&#34;:&#34;Point&#34;,&#34;coordinates&#34;:[18.550000,-34.316700]}" id="NCID0EXLAG" xlink:type="simple">34°19.002'S, 18°33'E</named-content></named-content>; depth 77 m; 27 October 1961; RV <italic>Africana II</italic>; dredge (SAM A43147) • 1 ♂ (3.0 mm); Cape Point; <named-content xmlns:xlink="http://www.w3.org/1999/xlink" content-type="dwc:verbatimCoordinates" xlink:type="simple"><named-content content-type="geo-json" specific-use="{&#34;type&#34;:&#34;Point&#34;,&#34;coordinates&#34;:[18.518333,-34.521667]}" id="NCID0EBMAG" xlink:type="simple">34°31.3'S, 18°31.1'E</named-content></named-content>; depth 66 m; 22 May 1961; RV <italic>Africana II</italic>; dredge (SAM A43162).</p></tp:treatment-sec><tp:treatment-sec sec-type="description" id="SECID0EIMAG"><title>Description of adult male.</title><p><bold><italic>Body</italic></bold> (Fig. <xref ref-type="fig" rid="F6">6A</xref>) 2.3 times as long as greatest width, widest at pereonite 3; dorsal surfaces anteriorly with tubercules and posterior smooth, sparsely setose. <bold><italic>Cephalosome</italic></bold> (Figs <xref ref-type="fig" rid="F6">6B</xref>, <xref ref-type="fig" rid="F9">9A</xref>) 0.6 times as long as wide; lateral margins sub-parallel; posterior margin concave; dorsal surface with numerous granules; dorsal sulcus narrow, shallow, short; translucent region absent; para-ocular ornamentation strongly developed with several tubercles and setae; posterior median tubercle present. Frontolateral processes absent. Frontal margin slightly produced, median point excavate. External scissura present, narrow, deep. Mediofrontal process absent. Superior frontolateral process present, single, strong, rounded and extended, with 1 pair of long simple setae. Inferior frontolateral process absent. Mesioventral margin straight, setose, anterior tip not dorsally visible. Supraocular lobe not pronounced, wide and rounded, accessory supraocular lobe not pronounced. Eyes present, elongate, 0.5 times as long as cephalosome length, contiguous with head surface, ommatidia arranged in rows.</p><fig id="F6" position="float" orientation="portrait"><object-id xmlns:xlink="http://www.w3.org/1999/xlink" content-type="doi" xlink:type="simple">10.3897/zookeys.1256.162445.figure6</object-id><object-id xmlns:xlink="http://www.w3.org/1999/xlink" content-type="arpha" xlink:type="simple">6357A9F9-27AB-5AB6-9C3B-325D6479745C</object-id><label>Figure 6.</label><caption><p><italic><tp:taxon-name><tp:taxon-name-part taxon-name-part-type="genus" reg="Gnathia">Gnathia</tp:taxon-name-part> <tp:taxon-name-part taxon-name-part-type="species" reg="brevicula">brevicula</tp:taxon-name-part></tp:taxon-name></italic> sp. nov. A. Male holotype (SAMC A099275), dorsal view of habitus; B–G. Paratype (SAM A4150); B. Dorsal view of cephalosome; C. Dorsal view of antennula; D. Dorsal view of antenna; E. Dorsal view of left mandible; F. Dorsal view of pleotelson; G. Dorsal view of pleopod 2. Scale bars: 500 µm (A); 100 µm (B–G).</p></caption><graphic xmlns:xlink="http://www.w3.org/1999/xlink" xlink:href="zookeys-1256-115_article-162445__-g006.jpg" position="float" orientation="portrait" xlink:type="simple" id="oo_1442201.jpg"><uri content-type="original_file" xlink:type="simple">https://binary.pensoft.net/fig/1442201</uri></graphic></fig><p><bold><italic>Pereon</italic></bold> lateral margins narrowing posteriorly, without setae; anteriorly with large granules. Pereonite 1 not fused dorsally with cephalosome; dorsolateral margins fully obscured by cephalosome. Pereonite 2 wider than pereonite 1. Pereonite 4 without anterior constriction, median groove absent. Areae laterales present on pereonite 5; dorsal sulcus obscured by pereonite 6. Pereonite 6 with weak lobi laterales; lobuii weak, globular. Pereonite 7 not visible in dorsal view. <bold><italic>Pleon</italic></bold> epimera not dorsally visible on all pleonites.</p><p><bold><italic>Pleotelson</italic></bold> (Fig. <xref ref-type="fig" rid="F6">6F</xref>) 1.1 times as long as anterior width; lateral margins smooth; anterolateral margins weakly concave; posterolateral margin straight with 2 pairs of submarginal setae; apex with 2 setae.</p><p><bold><italic>Antennula</italic></bold> (Fig. <xref ref-type="fig" rid="F6">6C</xref>) shorter than antenna. Peduncle article 1 without tubercles; article 2 0.8 times as long as article 1; article 3 1.9 times as long as article 2, 1.9 times as long as wide. Flagellum as long as article 3, with 5 articles; article 3 with 1 aesthetasc and 1 simple seta; article 4 with 1 aesthetasc; article 5 terminating with 1 aesthetasc and 3 simple setae. <bold><italic>Antenna</italic></bold> (Fig. <xref ref-type="fig" rid="F6">6D</xref>) peduncle with 4 articles; article 3 1.9 times as long as wide, 1.6 times as long as article 2, with 3 penicillate setae and 2 simple setae; article 4 as long as article 3, with 2 penicillate setae, twice as long as wide, with 6 simple setae. Flagellum with 7 articles; 1.5 times as long as article 4; terminating with 3 simple setae.</p><p><bold><italic>Mandibl</italic>e</bold> (Fig. <xref ref-type="fig" rid="F6">6E</xref>) 1.3 times as long as width, 0.4 times as long as length of cephalosome, weakly curved distally; apex 35.4% total length; mandibular seta present. <bold><italic>Carina</italic></bold> present, smooth along proximal half. Incisor elevated, standing clear of surface, distal denticulation present. Blade present, weakly convex, dentate along 64.6% of margin. Internal lobe absent. Dorsal lobe absent. Basal neck short. Erisma and lamina dentata absent.</p><p><bold><italic>Pylopod</italic></bold> (Fig. <xref ref-type="fig" rid="F7">7A</xref>) article 1 1.4 times as long as wide; with 2 distinct areolae; without distolateral lobe; posterior and lateral margins forming rounded curve; lateral margin with 22 large plumose setae; mesial margin with continuous scale-setae; 3 simple setae present on the surface; distal margin with 5 simple setae; article 2 1.3 times as long as wide, with 6 simple setae; article 3 minute (Fig. <xref ref-type="fig" rid="F7">7B</xref>), with 2 setae.</p><fig id="F7" position="float" orientation="portrait"><object-id xmlns:xlink="http://www.w3.org/1999/xlink" content-type="doi" xlink:type="simple">10.3897/zookeys.1256.162445.figure7</object-id><object-id xmlns:xlink="http://www.w3.org/1999/xlink" content-type="arpha" xlink:type="simple">58DAEC00-3962-544E-85BB-9445856E94DE</object-id><label>Figure 7.</label><caption><p><italic><tp:taxon-name><tp:taxon-name-part taxon-name-part-type="genus" reg="Gnathia">Gnathia</tp:taxon-name-part> <tp:taxon-name-part taxon-name-part-type="species" reg="brevicula">brevicula</tp:taxon-name-part></tp:taxon-name></italic> sp. nov. male paratype (SAM A4150). A. Pylopod; B. Articles 2 and 3 of pylopod; C. Maxilliped. Scale bars: 100 µm (A, C); 50 µm (B).</p></caption><graphic xmlns:xlink="http://www.w3.org/1999/xlink" xlink:href="zookeys-1256-115_article-162445__-g007.jpg" position="float" orientation="portrait" xlink:type="simple" id="oo_1442202.jpg"><uri content-type="original_file" xlink:type="simple">https://binary.pensoft.net/fig/1442202</uri></graphic></fig><p><bold><italic>Maxilliped</italic></bold> (Fig. <xref ref-type="fig" rid="F7">7C</xref>) 5-articled; article 1 lateral margin with continuous marginal scale-setae; article 2 lateral margin with 4 plumose setae; article 3 lateral margin with 6 plumose setae; article 4 lateral margin with 5 plumose setae; article 5 with 7 plumose setae and 4 simple setae; endite extending to mid-margin of article 3.</p><p><bold><italic>Pereopods 2–6</italic></bold> (Fig. <xref ref-type="fig" rid="F8">8A–E</xref>) with long, simple setae and randomly covered in pectinate scales; propodus distal robust seta slightly longer than proximal robust seta; inferior margins with prominent tubercles. Pereopod 2 (Fig. <xref ref-type="fig" rid="F8">8A</xref>) with tubercles on basis to carpus; basis 1.8 times as long as greatest width, superior margin with 6 setae, inferior margin with 8 setae; ischium 0.5 times as long as basis, 1.6 times as long as wide, superior margin with 4 setae, inferior margin with 7 setae; merus 0.6 times as long as ischium, as long as wide, superior margin with 2 setae; superior margin with bulbous protrusion; inferior margin with 5 setae; carpus 0.6 times as long as ischium, twice as long as wide, superior margin with 1 seta, inferior margin with 3 setae; propodus 0.8 times as long as ischium, 2.8 times as long as wide, superior margin with 2 simple setae, superior margin with 2 penicillate setae, inferior margin with 1 simple seta, and 2 robust setae; dactylus (with unguis) 1.2 times as long as propodus. Pereopods 3 (Fig. <xref ref-type="fig" rid="F8">8B</xref>) and 4 (Fig. <xref ref-type="fig" rid="F8">8C</xref>) similar to pereopod 2. Pereopod 6 (Fig. <xref ref-type="fig" rid="F8">8E</xref>) with tubercles on superior margin of basis and with tubercles on inferior margin of merus; basis 1.6 times as long as greatest width, superior margin with 5 simple setae, and 1 penicillate seta, inferior margin with 7 setae; ischium 0.8 times as long as basis, 2.1 times as long as greatest width, superior margin with 1 seta, inferior margin with 3 setae; merus 0.5 times as long as ischium, 1.2 times as long as wide, superior margin with 2 setae, without dense patch of scale-setae; carpus 0.4 times as long as ischium, 1.7 times as long as wide, superior margin with 2 setae; propodus 0.7 times as long as ischium, 3.4 times as long as wide, superior margin with 3 setae, and 2 robust setae; dactylus (with unguis) 0.7 times as long as propodus.</p><fig id="F8" position="float" orientation="portrait"><object-id xmlns:xlink="http://www.w3.org/1999/xlink" content-type="doi" xlink:type="simple">10.3897/zookeys.1256.162445.figure8</object-id><object-id xmlns:xlink="http://www.w3.org/1999/xlink" content-type="arpha" xlink:type="simple">FBA830CD-8C43-5D0A-A1D5-E1E2E75C65CA</object-id><label>Figure 8.</label><caption><p><italic><tp:taxon-name><tp:taxon-name-part taxon-name-part-type="genus" reg="Gnathia">Gnathia</tp:taxon-name-part> <tp:taxon-name-part taxon-name-part-type="species" reg="brevicula">brevicula</tp:taxon-name-part></tp:taxon-name></italic> sp. nov. male paratype (SAM A4150). A–E. Pereopods 2–6, respectively. Scale bar: 100 µm.</p></caption><graphic xmlns:xlink="http://www.w3.org/1999/xlink" xlink:href="zookeys-1256-115_article-162445__-g008.jpg" position="float" orientation="portrait" xlink:type="simple" id="oo_1442203.jpg"><uri content-type="original_file" xlink:type="simple">https://binary.pensoft.net/fig/1442203</uri></graphic></fig><fig id="F9" position="float" orientation="portrait"><object-id xmlns:xlink="http://www.w3.org/1999/xlink" content-type="doi" xlink:type="simple">10.3897/zookeys.1256.162445.figure9</object-id><object-id xmlns:xlink="http://www.w3.org/1999/xlink" content-type="arpha" xlink:type="simple">D5DD585C-2D34-5117-BD6D-9B2A780C1839</object-id><label>Figure 9.</label><caption><p><italic><tp:taxon-name><tp:taxon-name-part taxon-name-part-type="genus" reg="Gnathia">Gnathia</tp:taxon-name-part> <tp:taxon-name-part taxon-name-part-type="species" reg="brevicula">brevicula</tp:taxon-name-part></tp:taxon-name></italic> sp. nov. scanning electron microscopy images of the male. A. Dorsal view of cephalosome; B. Dorsally angled view of frontal margin and mandibles; C. Ventral view of cephalosome; D. Ventral view of maxilliped; E. Tubercles on pereopod 4; F. Dorsal view of pereon, with pereonite 6 dividing pereonite 5 (arrow). Scale bars: 100 µm.</p></caption><graphic xmlns:xlink="http://www.w3.org/1999/xlink" xlink:href="zookeys-1256-115_article-162445__-g009.jpg" position="float" orientation="portrait" xlink:type="simple" id="oo_1442204.jpg"><uri content-type="original_file" xlink:type="simple">https://binary.pensoft.net/fig/1442204</uri></graphic></fig><p><bold><italic>Penial process</italic></bold> 0.6 times as long as basal width, slightly produced lobe.</p><p><bold><italic>Pleopod 2</italic></bold> (Fig. <xref ref-type="fig" rid="F6">6G</xref>) <bold><italic>exopod</italic></bold> 2.1 as long as wide, distally broadly rounded, with 9 plumose setae; endopod twice as long as wide, distally broadly rounded, with 8 plumose setae; appendix masculina absent; peduncle 1.2 as wide as long, mesial margin with 2 coupling setae, lateral margin with 1 simple seta.</p><p><bold><italic>Uropod</italic></bold> (Fig. <xref ref-type="fig" rid="F6">6G</xref>) rami extending to pleotelson apex, apices broadly rounded. Peduncle with 1 dorsal seta. Endopod 2.6 as long as greatest width; lateral margin straight; distomesial margin sinuate, with 8 long plumose setae. Exopod extending to end of endopod, 3.8 as long as greatest width; lateral margin weakly sinuate, with 6 simple setae; distomesial margin sinuate, with 4 long, plumose setae.</p></tp:treatment-sec><tp:treatment-sec sec-type="etymology" id="SECID0EBVAG"><title>Etymology.</title><p>The species name <italic>brevicula</italic> is derived from the Latin adjective <italic>brevis</italic>, meaning “short”, combined with the diminutive suffix -<italic>cula</italic>, which conveys smallness. The name thus translates as “the little short one,” in reference to the species’ smaller body size compared to <italic><tp:taxon-name><tp:taxon-name-part taxon-name-part-type="genus" reg="Gnathia">G.</tp:taxon-name-part> <tp:taxon-name-part taxon-name-part-type="species" reg="spongicola">spongicola</tp:taxon-name-part></tp:taxon-name></italic>. This etymology proves particularly fitting as Barnard originally regarded the specimens as a diminutive form of <italic><tp:taxon-name><tp:taxon-name-part taxon-name-part-type="genus" reg="Gnathia">G.</tp:taxon-name-part> <tp:taxon-name-part taxon-name-part-type="species" reg="spongicola">spongicola</tp:taxon-name-part></tp:taxon-name></italic>.</p></tp:treatment-sec><tp:treatment-sec sec-type="remarks" id="SECID0ELWAG"><title>Remarks.</title><p><italic><tp:taxon-name><tp:taxon-name-part taxon-name-part-type="genus" reg="Gnathia">Gnathia</tp:taxon-name-part> <tp:taxon-name-part taxon-name-part-type="species" reg="brevicula">brevicula</tp:taxon-name-part></tp:taxon-name></italic> sp. nov. can be distinguished by a slightly produced frontal margin; two strong frontolateral processes that are rounded and extended; wide and rounded supraocular lobes that are minimally developed; mandibles that are weakly curved distally; and a pereonite 5 divided into two by pereonite 6.</p><p><xref ref-type="bibr" rid="B2">Barnard (1920)</xref> originally designated this taxon as <tp:taxon-name><tp:taxon-name-part taxon-name-part-type="genus" reg="Gnathia">Gnathia</tp:taxon-name-part> <tp:taxon-name-part taxon-name-part-type="species" reg="spongicola">spongicola</tp:taxon-name-part> <tp:taxon-name-part taxon-name-part-type="infraspecific-rank">var.</tp:taxon-name-part> <tp:taxon-name-part taxon-name-part-type="variety" reg="minor">minor</tp:taxon-name-part></tp:taxon-name>, considering the morphological differences too minor to justify recognition as a separate species. He attributed these variations to habitat differences, with <italic><tp:taxon-name><tp:taxon-name-part taxon-name-part-type="genus" reg="Gnathia">G.</tp:taxon-name-part> <tp:taxon-name-part taxon-name-part-type="species" reg="brevicula">brevicula</tp:taxon-name-part></tp:taxon-name></italic> sp. nov. inhabiting smaller, branching sponges, while <italic><tp:taxon-name><tp:taxon-name-part taxon-name-part-type="genus" reg="Gnathia">G.</tp:taxon-name-part> <tp:taxon-name-part taxon-name-part-type="species" reg="spongicola">spongicola</tp:taxon-name-part></tp:taxon-name></italic> was found in larger sponges. Morphological differences noted by <xref ref-type="bibr" rid="B2">Barnard (1920)</xref> included a smaller body size, more robust antennae, a greater number of tubercles on the cephalosome, and stouter pereopods.</p><p>Upon closer examination, however, these morphological distinctions support the recognition of <italic><tp:taxon-name><tp:taxon-name-part taxon-name-part-type="genus" reg="Gnathia">G.</tp:taxon-name-part> <tp:taxon-name-part taxon-name-part-type="species" reg="brevicula">brevicula</tp:taxon-name-part></tp:taxon-name></italic> sp. nov. as a separate species. In addition to Barnard’s observations, the shape of the frontal margin differs between <italic><tp:taxon-name><tp:taxon-name-part taxon-name-part-type="genus" reg="Gnathia">G.</tp:taxon-name-part> <tp:taxon-name-part taxon-name-part-type="species" reg="brevicula">brevicula</tp:taxon-name-part></tp:taxon-name></italic> sp. nov. and <italic><tp:taxon-name><tp:taxon-name-part taxon-name-part-type="genus" reg="Gnathia">G.</tp:taxon-name-part> <tp:taxon-name-part taxon-name-part-type="species" reg="spongicola">spongicola</tp:taxon-name-part></tp:taxon-name></italic>. Although both species have maxillipeds composed of five articles, the distal four articles of <italic><tp:taxon-name><tp:taxon-name-part taxon-name-part-type="genus" reg="Gnathia">G.</tp:taxon-name-part> <tp:taxon-name-part taxon-name-part-type="species" reg="spongicola">spongicola</tp:taxon-name-part></tp:taxon-name></italic> bear plumose setae in the sequence 5–6–5–8, while in <italic><tp:taxon-name><tp:taxon-name-part taxon-name-part-type="genus" reg="Gnathia">G.</tp:taxon-name-part> <tp:taxon-name-part taxon-name-part-type="species" reg="brevicula">brevicula</tp:taxon-name-part></tp:taxon-name></italic> sp. nov. the sequence is 4–6–5–7. Moreover, <italic><tp:taxon-name><tp:taxon-name-part taxon-name-part-type="genus" reg="Gnathia">G.</tp:taxon-name-part> <tp:taxon-name-part taxon-name-part-type="species" reg="spongicola">spongicola</tp:taxon-name-part></tp:taxon-name></italic> displays a greater number of simple setae on the pylopod than <italic><tp:taxon-name><tp:taxon-name-part taxon-name-part-type="genus" reg="Gnathia">G.</tp:taxon-name-part> <tp:taxon-name-part taxon-name-part-type="species" reg="brevicula">brevicula</tp:taxon-name-part></tp:taxon-name></italic> sp. nov.</p><p>The name <tp:taxon-name><tp:taxon-name-part taxon-name-part-type="genus" reg="Gnathia">G.</tp:taxon-name-part> <tp:taxon-name-part taxon-name-part-type="species" reg="spongicola">spongicola</tp:taxon-name-part> <tp:taxon-name-part taxon-name-part-type="infraspecific-rank">var.</tp:taxon-name-part> <tp:taxon-name-part taxon-name-part-type="variety" reg="minor">minor</tp:taxon-name-part></tp:taxon-name> was first proposed as a separate species in <xref ref-type="bibr" rid="B25">Smit’s (1997)</xref> dissertation under the provisional name <italic><tp:taxon-name><tp:taxon-name-part taxon-name-part-type="genus" reg="Gnathia">Gnathia</tp:taxon-name-part> <tp:taxon-name-part taxon-name-part-type="species" reg="barnardi">barnardi</tp:taxon-name-part></tp:taxon-name></italic>. Since then, <italic><tp:taxon-name><tp:taxon-name-part taxon-name-part-type="genus" reg="Gnathia">G.</tp:taxon-name-part> <tp:taxon-name-part taxon-name-part-type="species" reg="barnardi">barnardi</tp:taxon-name-part></tp:taxon-name></italic> has appeared in online sources, often cited as <italic><tp:taxon-name><tp:taxon-name-part taxon-name-part-type="genus" reg="Gnathia">G.</tp:taxon-name-part> <tp:taxon-name-part taxon-name-part-type="species" reg="barnardi">barnardi</tp:taxon-name-part></tp:taxon-name></italic> Smit &amp; Basson, 2002. However, this name was never formally described following International Commission on Zoological Nomenclature (ICZN) rules and is therefore not considered a validly established species name.</p></tp:treatment-sec><ref-list><ref id="B2"><mixed-citation xmlns:xlink="http://www.w3.org/1999/xlink" xlink:type="simple"><person-group><name name-style="western"><surname>Barnard</surname><given-names>KH</given-names></name></person-group> (<year>1920</year>) <article-title>Contributions to the crustacean fauna of South Africa. 6. Further additions to the list of marine <tp:taxon-name><tp:taxon-name-part taxon-name-part-type="order">Isopoda</tp:taxon-name-part></tp:taxon-name>.</article-title><source>Annals of the South African Museum</source><volume>17</volume>(<issue>5</issue>): <fpage>319</fpage>–<lpage>438</lpage>. <ext-link xlink:href="10.5962/bhl.part.22318" ext-link-type="doi" xlink:type="simple">https://doi.org/10.5962/bhl.part.22318</ext-link></mixed-citation></ref><ref id="B25"><mixed-citation xmlns:xlink="http://www.w3.org/1999/xlink" xlink:type="simple"><person-group><name name-style="western"><surname>Smit</surname><given-names>NJ</given-names></name></person-group> (<year>1997</year>) Gnathiid isopod (<tp:taxon-name><tp:taxon-name-part taxon-name-part-type="subphylum">Crustacea</tp:taxon-name-part></tp:taxon-name>) parasites of marine fishes of Southern Africa. MSc Dissertation, University of the Orange Free State, Bloemfontein, South Africa.</mixed-citation></ref></ref-list></tp:taxon-treatment>
