# Supplementary material for: ﻿A redescription and two new descriptions of gnathiid isopods (Isopoda, Gnathiidae) from South African museum collections (1898–1976)
Source: Zookeys. 2025 Oct 17;1256:115–40. doi: 10.3897/zookeys.1256.162445 (PMC12552843; doi:10.3897/zookeys.1256.162445)
Supplement: XML Treatment for Gnathia lancifera [file zookeys.1256.162445-treatment4.xml]

<!DOCTYPE tp:taxon-treatment
  PUBLIC "-//TaxonX//DTD Taxonomic Treatment Publishing DTD v0 20100105//EN" "tax-treatment-NSO.dtd">
<tp:taxon-treatment xmlns:tp="http://www.plazi.org/taxpub"><tp:treatment-meta><kwd-group><label>Taxon classification</label><kwd>
                <named-content content-type="kingdom">Animalia</named-content>
              </kwd><kwd>
                <named-content content-type="order">Isopoda</named-content>
              </kwd><kwd>
                <named-content content-type="family">Gnathiidae</named-content>
              </kwd></kwd-group><mixed-citation publication-type="journal"><person-group><name><surname>Botha</surname><given-names>Hesmarié</given-names></name><name><surname>Smit</surname><given-names>Nico J.</given-names></name><name><surname>Erasmus</surname><given-names>Anja</given-names></name><name><surname>Hadfield</surname><given-names>Kerry A.</given-names></name></person-group><article-title>﻿A redescription and two new descriptions of gnathiid isopods (<tp:taxon-name><tp:taxon-name-part taxon-name-part-type="order">Isopoda</tp:taxon-name-part></tp:taxon-name>, <tp:taxon-name><tp:taxon-name-part taxon-name-part-type="family">Gnathiidae</tp:taxon-name-part></tp:taxon-name>) from South African museum collections (1898–1976)</article-title><source>Zookeys</source><day>17</day><month>10</month><year>2025</year><volume>1256</volume><fpage>115</fpage><lpage>140</lpage><pub-id pub-id-type="doi">10.3897/zookeys.1256.162445</pub-id></mixed-citation></tp:treatment-meta><tp:nomenclature><label>﻿</label><tp:taxon-name><object-id xmlns:xlink="http://www.w3.org/1999/xlink" content-type="arpha" xlink:type="simple">250B898D-DEE2-5297-99A6-DB31F930164B</object-id>
              <tp:taxon-name-part taxon-name-part-type="genus" reg="Gnathia">Gnathia</tp:taxon-name-part>
              <tp:taxon-name-part taxon-name-part-type="species" reg="lancifera">lancifera</tp:taxon-name-part>
              <object-id xmlns:xlink="http://www.w3.org/1999/xlink" content-type="zoobank" xlink:type="simple">https://zoobank.org/C93615D6-3F06-471E-B685-DA7DC02C11ED</object-id>
            </tp:taxon-name><tp:taxon-status xmlns:xlink="http://www.w3.org/1999/xlink" xlink:type="simple">sp. nov.</tp:taxon-status><xref ref-type="fig" rid="F10">Figs 10</xref><xref ref-type="fig" rid="F11">, 11</xref><xref ref-type="fig" rid="F12">, 12</xref><xref ref-type="fig" rid="F13">, 13</xref><tp:nomenclature-citation-list><tp:nomenclature-citation><tp:taxon-name>
                  <tp:taxon-name-part taxon-name-part-type="genus" reg="Gnathia"/>
                  <tp:taxon-name-part taxon-name-part-type="species" reg="spongicola"/>
                </tp:taxon-name><comment>Not <tp:taxon-name><tp:taxon-name-part taxon-name-part-type="genus" reg="Gnathia">Gnathia</tp:taxon-name-part> <tp:taxon-name-part taxon-name-part-type="species" reg="spongicola">spongicola</tp:taxon-name-part></tp:taxon-name> — <xref ref-type="bibr" rid="B25">Smit 1997</xref>: 98–112 </comment></tp:nomenclature-citation></tp:nomenclature-citation-list></tp:nomenclature><tp:treatment-sec sec-type="material" id="SECID0EI6AG"><title>Material examined.</title><p><bold><italic>Holotype</italic>.</bold> South Africa • 1 ♂ (4.1 mm); east of Lake St Lucia; <named-content xmlns:xlink="http://www.w3.org/1999/xlink" content-type="dwc:verbatimCoordinates" xlink:type="simple"><named-content content-type="geo-json" specific-use="{&#34;type&#34;:&#34;Point&#34;,&#34;coordinates&#34;:[32.680000,-27.991667]}" id="NCID0EW6AG" xlink:type="simple">27°59.5'S, 32°40.8'E</named-content></named-content>; depth 550 m; 22 May 1976; RV <italic>Meiring Naude</italic>; dredge (SAMC A099276).</p><p><bold><italic>Paratype</italic>.</bold> South Africa • 1 ♂ (damaged); with the same data as holotype (SAM A19326).</p></tp:treatment-sec><tp:treatment-sec sec-type="description" id="SECID0EEABG"><title>Description of adult male.</title><p><bold><italic>Body</italic></bold> (Fig. <xref ref-type="fig" rid="F10">10A</xref>) 2.3 times as long as greatest width, widest at pereonite 3; dorsal surfaces anteriorly with tubercules, sparsely setose. <bold><italic>Cephalosome</italic></bold> (Fig. <xref ref-type="fig" rid="F10">10B</xref>) 0.8 times as long as wide; lateral margins narrowing posteriorly; posterior margin slightly concave; dorsal surface with numerous granules; dorsal sulcus wide, deep, extended; translucent region absent; para-ocular ornamentation weakly developed and with several tubercles and setae; posterior median tubercle present. Frontolateral processes present. Frontal margin slightly produced, median point even. External scissura present, narrow, shallow. Mediofrontal process present, weak, rounded, without ventral notch, with fine setae. Superior frontolateral process present, single, strong, conical, with 1 pair of long simple setae. Inferior frontolateral process absent. Mesioventral margin slightly curved; granulated; anterior tip not dorsally visible. Supraocular lobe pronounced, rounded; accessory supraocular lobe not pronounced. Eyes present, 0.3 times as long as cephalosome length, bulbous, standing out from head surface, ommatidia arranged in rows.</p><fig id="F10" position="float" orientation="portrait"><object-id xmlns:xlink="http://www.w3.org/1999/xlink" content-type="doi" xlink:type="simple">10.3897/zookeys.1256.162445.figure10</object-id><object-id xmlns:xlink="http://www.w3.org/1999/xlink" content-type="arpha" xlink:type="simple">0141EFC3-A6DC-577B-AC3B-CAF44F1FA97B</object-id><label>Figure 10.</label><caption><p><italic><tp:taxon-name><tp:taxon-name-part taxon-name-part-type="genus" reg="Gnathia">Gnathia</tp:taxon-name-part> <tp:taxon-name-part taxon-name-part-type="species" reg="lancifera">lancifera</tp:taxon-name-part></tp:taxon-name></italic> sp. nov. A. Male holotype (SAMC A099276), dorsal view of habitus; B–F. Paratype (SAM A19326); B. Dorsal view of cephalosome; C. Dorsal view of antennula; D. Dorsal view of antenna; E. Dorsal view of left mandible; F. Dorsal view of pleotelson. Scale bars: 1 mm (A); 100 µm (B–E).</p></caption><graphic xmlns:xlink="http://www.w3.org/1999/xlink" xlink:href="zookeys-1256-115_article-162445__-g010.jpg" position="float" orientation="portrait" xlink:type="simple" id="oo_1442205.jpg"><uri content-type="original_file" xlink:type="simple">https://binary.pensoft.net/fig/1442205</uri></graphic></fig><p><bold><italic>Pereon</italic></bold> lateral margins narrowing posteriorly from pereonite 3, with few setae; anteriorly with numerous fine granules. Pereonite 1 partially fused dorsally with cephalosome; dorsolateral margins fully obscured by cephalosome. Pereonite 2 wider than pereonite 1. Pereonite 4 without anterior constriction, median groove absent. Areae laterales present on pereonite 5; dorsal sulcus obscured by pereonite 6. Pereonite 6 with weak lobi laterales; lobuii weak, conical. Pereonite 7 not visible in dorsal view. <bold><italic>Pleon</italic></bold> covered in pectinate scales and epimera not dorsally visible on all pleonites. Pleonite lateral margins with 2 pairs of simple setae, with 1 pair of simple setae medially.</p><p><bold><italic>Pleotelson</italic></bold> (Fig. <xref ref-type="fig" rid="F10">10E</xref>) 1.2 as long as anterior width; lateral margins smooth, anterolateral margins weakly concave; posterolateral margin straight, with 1 pair of submarginal setae; apex with 2 setae.</p><p><bold><italic>Antennula</italic></bold> (Fig. <xref ref-type="fig" rid="F10">10C</xref>) shorter than antenna. Peduncle article 1 without tubercles; article 2 1.4 as long as article 1; article 3 2.2 as long as article 2, 3.8 as long as wide. Flagellum with 5 articles, as long as article 3; article 3 with 1 aesthetasc and 1 simple seta; article 4 with 1 aesthetasc seta; article 5 terminating with 1 aesthetasc and 2 simple setae. <bold><italic>Antenna</italic></bold> (Fig. <xref ref-type="fig" rid="F10">10D</xref>) peduncle with 4 articles; article 3 3.7 as long as wide, 2 as long as article 2, with 1 penicillate seta and 3 simple setae; article 4 1.1 as long as article 3, with 4 penicillate setae. Flagellum with 7 articles, as long as article 4, 1.1 as long as article 3, terminating with 4 simple setae.</p><p><bold><italic>Mandible</italic></bold> (Figs <xref ref-type="fig" rid="F10">10E</xref>, <xref ref-type="fig" rid="F13">13B</xref>) crescent-shaped, strongly curved distally; apex 18.1% total length; mandibular seta present. Carina present, smooth along proximal half. Incisor elevated, standing clear of surface, distal denticulation present. Blade present, straight, dentate along 82% of margin. Dorsal lobe absent. Basal neck short. Erisma and lamina dentata absent.</p><p><bold><italic>Pylopod</italic></bold> (Fig. <xref ref-type="fig" rid="F11">11A</xref>) article 1 1.4 as long as wide, with three distinct areolae, without distolateral lobe; posterior and lateral margins forming rounded curve; lateral margin with 32 large plumose setae; mesial margin with continuous scale-setae; 4 surface simple setae present; distal margin with 8 simple setae; article 2 1.2 as long as wide, with 18 simple setae; article 3 (Fig. <xref ref-type="fig" rid="F11">11B</xref>) minute, with 4 setae.</p><fig id="F11" position="float" orientation="portrait"><object-id xmlns:xlink="http://www.w3.org/1999/xlink" content-type="doi" xlink:type="simple">10.3897/zookeys.1256.162445.figure11</object-id><object-id xmlns:xlink="http://www.w3.org/1999/xlink" content-type="arpha" xlink:type="simple">D5C92974-324C-55CF-BD28-F23B235B92E4</object-id><label>Figure 11.</label><caption><p><italic><tp:taxon-name><tp:taxon-name-part taxon-name-part-type="genus" reg="Gnathia">Gnathia</tp:taxon-name-part> <tp:taxon-name-part taxon-name-part-type="species" reg="lancifera">lancifera</tp:taxon-name-part></tp:taxon-name></italic> sp. nov. paratypes (SAM A19326). A. Pylopod; B. Articles 2 and 3 of pylopod; C. Maxilliped. Scale bars: 100 µm (A, C); 50 µm (B).</p></caption><graphic xmlns:xlink="http://www.w3.org/1999/xlink" xlink:href="zookeys-1256-115_article-162445__-g011.jpg" position="float" orientation="portrait" xlink:type="simple" id="oo_1442206.jpg"><uri content-type="original_file" xlink:type="simple">https://binary.pensoft.net/fig/1442206</uri></graphic></fig><p><bold><italic>Maxilliped</italic></bold> (Fig. <xref ref-type="fig" rid="F11">11C</xref>) 5-articled; article 1 lateral margin with continuous marginal scale-setae laterally; article 2 lateral margin with 5 plumose setae; article 3 lateral margin with 6 plumose setae; article 4 lateral margin with 5 plumose setae; article 5 with 8 plumose setae; endite extending to mid-margin of article 3.</p><p><bold><italic>Pereopods 2–6</italic></bold> (Fig. <xref ref-type="fig" rid="F12">12</xref>) randomly covered in pectinate scales; inferior margins with prominent tubercles. Pereopod 2 (Fig. <xref ref-type="fig" rid="F12">12A</xref>) with tubercles on basis to carpus; basis 2.2 as long as greatest width, superior margin with 4 setae, inferior margin with 4 setae; ischium 0.7 as long as basis, 2.4 as long as wide, superior margin with 3 setae, inferior margin with 4 setae; merus 0.4 as long as ischium, 0.9 as long as wide, superior margin with 3 setae, inferior margin with 2 setae; carpus 0.4 as long as ischium, 1.1 as long as wide, superior margin with 1 seta, inferior margin with 2 setae; propodus 0.6 as long as ischium, 2.7 as long as wide, superior margin with 1 simple seta and 2 robust setae; dactylus (with unguis) 0.8 as long as propodus. Pereopods 3 (Fig. <xref ref-type="fig" rid="F12">12B</xref>) and 4 (Figs <xref ref-type="fig" rid="F12">12C</xref>, <xref ref-type="fig" rid="F13">13E</xref>) mostly similar to pereopod 2; pereopod 5 (Fig. <xref ref-type="fig" rid="F12">12D</xref>) similar to pereopod 6 (Fig. <xref ref-type="fig" rid="F12">12E</xref>). Pereopod 6 with tubercles on merus and carpus and with tubercles on superior margin of basis; basis 3 as long as greatest width, superior margin with 6 simple setae, inferior margin with 6 setae; ischium 0.7 as long as basis, 2.8 as long as greatest width, superior margin with 4 setae, inferior margin with 8 setae; merus 0.5 as long as ischium, 1.8 as long as wide, superior margin with 2 setae, inferior margin with 3 setae, without dense patch of scale-setae; carpus 0.4 as long as ischium, 1.9 as long as wide, inferior margin with 1 seta; propodus 0.7 as long as ischium, 3.8 as long as wide, superior margin with 3 setae, and 2 robust setae; dactylus (with unguis) 0.5 as long as propodus.</p><fig id="F12" position="float" orientation="portrait"><object-id xmlns:xlink="http://www.w3.org/1999/xlink" content-type="doi" xlink:type="simple">10.3897/zookeys.1256.162445.figure12</object-id><object-id xmlns:xlink="http://www.w3.org/1999/xlink" content-type="arpha" xlink:type="simple">9EF17E65-5B6B-5E73-9344-0E1FE00446BD</object-id><label>Figure 12.</label><caption><p><italic><tp:taxon-name><tp:taxon-name-part taxon-name-part-type="genus" reg="Gnathia">Gnathia</tp:taxon-name-part> <tp:taxon-name-part taxon-name-part-type="species" reg="lancifera">lancifera</tp:taxon-name-part></tp:taxon-name></italic> sp. nov. paratype (SAM A19326). A–E. Pereopods 2–6, respectively. Scale bar: 200 µm.</p></caption><graphic xmlns:xlink="http://www.w3.org/1999/xlink" xlink:href="zookeys-1256-115_article-162445__-g012.jpg" position="float" orientation="portrait" xlink:type="simple" id="oo_1442207.jpg"><uri content-type="original_file" xlink:type="simple">https://binary.pensoft.net/fig/1442207</uri></graphic></fig><fig id="F13" position="float" orientation="portrait"><object-id xmlns:xlink="http://www.w3.org/1999/xlink" content-type="doi" xlink:type="simple">10.3897/zookeys.1256.162445.figure13</object-id><object-id xmlns:xlink="http://www.w3.org/1999/xlink" content-type="arpha" xlink:type="simple">C592EB90-11D5-5DAE-8EE7-8CFDCE91A87A</object-id><label>Figure 13.</label><caption><p><italic><tp:taxon-name><tp:taxon-name-part taxon-name-part-type="genus" reg="Gnathia">Gnathia</tp:taxon-name-part> <tp:taxon-name-part taxon-name-part-type="species" reg="lancifera">lancifera</tp:taxon-name-part></tp:taxon-name></italic> sp. nov. scanning electron microscopy images of the male. A. Dorsally angled view of cephalosome; B. Right mandible, dorsal view; C. Dorsal view of pereon, with pereonite 6 dividing pereonite 5 (arrow); D. Article 3 of pylopod; E. Tubercles pereopod 4; F. Ventral view of penes. Scale bars: 100 µm (A–C, E); 10 µm (D, F).</p></caption><graphic xmlns:xlink="http://www.w3.org/1999/xlink" xlink:href="zookeys-1256-115_article-162445__-g013.jpg" position="float" orientation="portrait" xlink:type="simple" id="oo_1442208.jpg"><uri content-type="original_file" xlink:type="simple">https://binary.pensoft.net/fig/1442208</uri></graphic></fig><p><bold><italic>Penes</italic></bold> medially united.</p><p><bold><italic>Uropod</italic></bold> rami extending beyond pleotelson apex, apices broadly rounded. Endopod 2.3 as long as greatest width, dorsally with 1 seta; lateral margin weakly sinuate, lateral margin with 3 simple setae; distomesial margin weakly convex, with 6 long plumose setae. Exopod extending to pleotelson apex, 4.3 as long as greatest width; lateral margin weakly sinuate, with 7 simple setae; distomesial margin convex, with 4 long plumose setae.</p></tp:treatment-sec><tp:treatment-sec sec-type="etymology" id="SECID0ELIBG"><title>Etymology.</title><p>The name <italic>lancifera</italic> is derived from the Latin <italic>lancea</italic>, meaning “spear” or “lance”, and -<italic>fera</italic> (from <italic>ferre</italic>), meaning “bearing” or “carrying”. The name refers to the spear-like shape of the mandibles that resemble weapons borne by the gnathiid.</p></tp:treatment-sec><tp:treatment-sec sec-type="remarks" id="SECID0EBJBG"><title>Remarks.</title><p><italic><tp:taxon-name><tp:taxon-name-part taxon-name-part-type="genus" reg="Gnathia">Gnathia</tp:taxon-name-part> <tp:taxon-name-part taxon-name-part-type="species" reg="lancifera">lancifera</tp:taxon-name-part></tp:taxon-name></italic> sp. nov. can be recognised by the slightly produced frontal margin; a weakly rounded mediofrontal process; two strong, conical superior frontolateral processes; rounded and pronounced supraocular lobes; crescent-shaped mandibles that are strongly curved distally and dentate; and a pereonite 5 that is divided by a triangular pereonite 6.</p><p>As with <italic><tp:taxon-name><tp:taxon-name-part taxon-name-part-type="genus" reg="Gnathia">G.</tp:taxon-name-part> <tp:taxon-name-part taxon-name-part-type="species" reg="spongicola">spongicola</tp:taxon-name-part></tp:taxon-name></italic> and <italic><tp:taxon-name><tp:taxon-name-part taxon-name-part-type="genus" reg="Gnathia">G.</tp:taxon-name-part> <tp:taxon-name-part taxon-name-part-type="species" reg="brevicula">brevicula</tp:taxon-name-part></tp:taxon-name></italic> sp. nov., <italic><tp:taxon-name><tp:taxon-name-part taxon-name-part-type="genus" reg="Gnathia">G.</tp:taxon-name-part> <tp:taxon-name-part taxon-name-part-type="species" reg="lancifera">lancifera</tp:taxon-name-part></tp:taxon-name></italic> sp. nov. shares the uncommon feature of pereonite 5 being divided by pereonite 6. However, it can be distinguished by several key characteristics: it has significantly larger, crescent-shaped mandibles; a more prominently produced frontal margin; and relatively smaller eyes in proportion to the cephalosome. Additionally, the cephalosome of <italic><tp:taxon-name><tp:taxon-name-part taxon-name-part-type="genus" reg="Gnathia">G.</tp:taxon-name-part> <tp:taxon-name-part taxon-name-part-type="species" reg="lancifera">lancifera</tp:taxon-name-part></tp:taxon-name></italic> sp. nov. is densely covered with small tubercles, in contrast to the tubercle distribution in <italic><tp:taxon-name><tp:taxon-name-part taxon-name-part-type="genus" reg="Gnathia">G.</tp:taxon-name-part> <tp:taxon-name-part taxon-name-part-type="species" reg="spongicola">spongicola</tp:taxon-name-part></tp:taxon-name></italic> and <italic><tp:taxon-name><tp:taxon-name-part taxon-name-part-type="genus" reg="Gnathia">G.</tp:taxon-name-part> <tp:taxon-name-part taxon-name-part-type="species" reg="brevicula">brevicula</tp:taxon-name-part></tp:taxon-name></italic> sp. nov., where tubercles are mainly concentrated around the eyes and the posterior median region.</p></tp:treatment-sec><ref-list><ref id="B25"><mixed-citation xmlns:xlink="http://www.w3.org/1999/xlink" xlink:type="simple"><person-group><name name-style="western"><surname>Smit</surname><given-names>NJ</given-names></name></person-group> (<year>1997</year>) Gnathiid isopod (<tp:taxon-name><tp:taxon-name-part taxon-name-part-type="subphylum">Crustacea</tp:taxon-name-part></tp:taxon-name>) parasites of marine fishes of Southern Africa. MSc Dissertation, University of the Orange Free State, Bloemfontein, South Africa.</mixed-citation></ref></ref-list></tp:taxon-treatment>
